# Supplementary material for: Development of the Ward Nurses’ Perspective-taking of the Staff Receiving Discharged Patients Scale: An observational study of ward nurses
Source: PLoS One. 2024 Nov 8;19(11):e0309883. doi: 10.1371/journal.pone.0309883 (PMC11548840; doi:10.1371/journal.pone.0309883)
Supplement: S1 Dataset — (XLSX) [file pone.0309883.s004.xlsx]

## Sheet: data_set_time1
No,	comprehensive perspective-taking	S1	S2	S3	S4	S5	S6	S7	S8	S9	S10	S11	S12	S13	S14	S15	S16	S17	S18	S19	S20	IRI_J	inadequate empathy for others	imagine_other	imagine_self	Ward Nurses’ Perspective-taking of the Staff Receiving Discharged Patients Scale
1	7	3	4	4	3	3	3	3	3	3	3	3	4	4	3	3	3	3	4	4	2	2.57143	3.85714	3.16667	3.5	6.66667
2	7	3	3	4	4	4	4	4	4	4	4	4	4	4	4	4	3	4	4	3	3	3.71429	2.71429	3.83333	4	7.83333
3	4	3	2	2	3	3	3	3	3	2	2	3	3	3	3	3	3	3	3	3	3	3.28571	2.28571	2.83333	3	5.83333
4	5	3	4	4	3	4	4	3	3	4	4	4	4	3	4	3	3	4	4	4	4	3.57143	2.85714	3.5	3.5	7
5	10	3	4	4	3	3	3	3	3	3	3	3	3	3	3	3	3	3	3	3	3	3.71429	2.57143	3.16667	3	6.16667
6	6	4	3	5	3	3	3	3	5	5	4	4	4	4	4	4	3	3	4	4	3	3	1.85714	3.33333	4	7.33333
7	7	2	2	3	2	4	4	4	4	4	4	4	4	4	4	4	4	4	4	4	4	3.57143	2.28571	3.33333	4	7.33333
8	7	3	4	4	4	4	4	4	4	4	4	4	4	4	4	4	4	4	4	4	4	3.57143	2.57143	4	4	8
9	8	4	4	4	2	4	4	4	4	4	4	4	4	4	4	4	4	4	4	4	4	4	2.57143	3.66667	4	7.66667
10	3	2	4	4	2	4	4	2	4	4	3	4	4	4	4	4	4	4	4	4	4	2.71429	3.42857	3.33333	4	7.33333
11	8	4	5	5	4	4	4	4	5	4	5	5	5	5	5	5	4	5	5	5	5	4.14286	2.14286	4.33333	5	9.33333
12	4	2	2	2	1	1	2	2	2	2	3	3	3	3	3	3	3	3	3	3	3	3.14286	2.85714	1.66667	3	4.66667
13	5	3	3	3	3	3	4	4	4	4	4	4	4	4	4	4	4	4	4	4	4	3.42857	3.28571	3.5	4	7.5
14	8	4	4	4	3	4	4	4	4	4	4	4	4	4	4	4	3	4	4	4	4	3.28571	3	3.83333	4	7.83333
15	7	4	4	4	2	4	4	4	2	4	4	2	2	2	4	4	2	4	4	4	2	4.14286	2.42857	3.33333	2.5	5.83333
16	6	4	4	4	4	4	4	4	4	4	4	4	4	4	4	4	4	4	4	4	4	3.14286	2.42857	4	4	8
17	7	4	4	4	4	4	4	3	4	4	4	4	4	4	4	4	3	4	4	4	4	3.42857	2.14286	3.83333	4	7.83333
18	7	4	4	4	3	4	4	4	4	4	4	4	4	4	4	4	4	4	4	4	4	3.71429	2.28571	3.83333	4	7.83333
19	5	3	3	4	3	3	4	4	4	4	4	4	4	4	4	4	4	4	4	4	4	2.71429	3	3.5	4	7.5
20	8	4	4	4	3	4	4	4	4	4	4	4	4	4	4	4	4	4	4	4	4	4.14286	2.14286	3.83333	4	7.83333
21	8	3	5	5	3	4	4	3	5	5	5	5	5	5	5	5	5	3	5	5	5	4.71429	2.28571	4	5	9
22	8	4	4	4	3	2	2	3	3	3	3	4	4	4	4	4	4	4	4	4	4	3.85714	2.14286	2.83333	4	6.83333
23	8	4	4	4	4	4	4	3	3	3	5	5	5	4	4	5	4	4	5	4	4	3.57143	3	3.66667	4.75	8.41667
24	8	4	4	4	4	4	4	3	4	4	4	4	4	3	3	3	3	3	4	4	4	3.57143	2	3.83333	3.5	7.33333
25	7	3	3	3	3	4	3	3	2	4	2	2	2	2	2	2	2	2	2	2	2	3.14286	2.42857	3	2	5
26	7	5	5	5	5	5	5	5	3	4	4	4	4	4	4	5	5	5	5	3	4	2.57143	2.14286	4.66667	4.25	8.91667
27	5	4	3	4	4	4	4	3	4	4	4	4	4	4	4	4	4	4	4	4	4	4	1.57143	3.66667	4	7.66667
28	5	3	4	4	3	4	4	3	4	4	4	4	4	4	4	4	3	3	4	3	3	3.71429	2.14286	3.66667	4	7.66667
29	5	4	4	4	4	3	4	2	3	3	4	2	4	4	4	4	3	4	4	4	3	3.85714	1.57143	3.33333	3.5	6.83333
30	1	1	4	4	1	1	1	1	4	4	4	1	4	4	4	4	2	3	2	2	4	3	2.57143	2	3.25	5.25
31	7	3	4	4	3	3	3	3	3	3	4	4	4	4	4	4	3	3	4	4	4	3.42857	3.42857	3.16667	4	7.16667
32	7	4	4	4	3	4	4	4	3	4	5	5	5	5	5	5	3	4	5	4	3	3.28571	2.57143	3.66667	5	8.66667
33	5	4	3	4	4	4	3	4	3	4	5	4	4	4	4	4	4	3	4	4	4	3.57143	3	3.5	4	7.5
34	7	3	3	3	3	3	2	2	3	3	4	4	4	4	4	4	3	4	4	4	4	3.71429	2.57143	2.66667	4	6.66667
35	4	2	2	4	2	2	4	2	2	2	4	4	4	4	5	4	4	4	4	4	4	2.57143	3.85714	2.33333	4	6.33333
36	9	5	5	5	5	5	5	5	5	5	5	5	5	5	5	5	5	5	5	5	5	2.28571	2.28571	5	5	10
37	8	4	4	4	4	5	5	4	4	5	3	4	4	4	4	5	4	4	5	5	4	4	1.57143	4.33333	4.25	8.58333
38	7	4	3	4	2	3	2	2	4	2	4	4	4	3	4	4	4	3	3	3	3	3.57143	2.42857	2.66667	3.75	6.41667
39	7	4	4	4	4	4	4	4	4	4	4	4	4	4	4	4	4	4	4	4	4	3.28571	3	4	4	8
40	7	4	4	4	3	4	4	4	4	4	4	4	4	4	4	4	4	4	4	4	4	4	2	3.83333	4	7.83333
41	8	4	4	4	3	4	4	4	3	4	4	4	4	4	4	4	3	4	4	4	3	3.42857	3.14286	3.66667	4	7.66667
42	9	5	5	5	4	4	5	4	4	5	5	5	5	5	5	5	5	5	5	5	5	3.85714	1	4.33333	5	9.33333
43	8	4	4	4	3	4	4	4	3	3	4	4	4	4	4	4	4	4	4	4	3	4.85714	2	3.66667	4	7.66667
44	5	3	3	3	3	3	3	3	3	3	3	3	3	3	3	3	3	3	3	3	3	3	2.14286	3	3	6
45	8	4	4	4	4	4	4	4	4	4	4	4	4	4	4	4	4	4	4	4	4	3	2.42857	4	4	8
46	6	3	4	4	4	2	2	2	2	2	4	4	4	4	2	5	2	2	4	3	2	2.57143	4.57143	2.66667	4.25	6.91667
47	7	4	4	4	4	4	4	4	4	4	4	4	4	4	4	4	4	4	4	4	4	3.28571	3.28571	4	4	8
48	7	3	4	4	2	4	4	2	2	4	5	4	5	4	5	4	2	2	5	4	5	3	2.71429	3	4.25	7.25
49	4	2	2	4	2	2	2	2	2	2	2	2	2	2	2	2	2	2	2	2	3	3.57143	2.28571	2	2	4
50	6	3	3	3	4	4	3	3	3	3	4	4	3	3	3	3	3	3	3	3	3	3	2.71429	3.33333	3.25	6.58333
51	4	2	3	2	1	3	2	2	2	2	4	4	3	3	4	4	3	4	4	4	4	3.42857	3	2.16667	3.5	5.66667
52	4	3	3	5	2	3	2	2	4	3	4	4	4	3	3	4	3	4	4	3	2	3.42857	2.14286	2.66667	3.75	6.41667
53	5	3	3	3	3	3	3	3	3	3	3	3	3	3	3	3	3	3	3	3	3	3.57143	2	3	3	6
54	1	1	3	4	1	3	2	4	1	1	4	3	3	3	2	4	2	2	4	2	1	1.71429	4.42857	2.33333	3.25	5.58333
55	5	3	3	3	3	3	3	3	3	3	3	3	3	3	3	3	3	3	3	3	3	3.28571	2.28571	3	3	6
56	5	3	3	4	1	4	3	2	2	3	5	5	5	5	5	5	5	5	5	3	3	4	2.57143	2.5	5	7.5
57	8	5	5	5	3	4	4	4	4	4	5	5	5	5	5	5	5	5	5	5	5	4.28571	1.42857	4	5	9
58	5	3	4	4	4	4	4	4	4	4	4	4	4	4	4	4	4	4	4	4	4	3.28571	1.85714	4	4	8
59	7	3	3	3	4	3	4	3	4	4	4	3	4	4	3	3	4	3	3	3	4	3.14286	3.14286	3.5	3.5	7
60	5	3	4	4	3	4	4	4	3	3	4	4	4	4	4	4	4	4	4	4	4	4.14286	5.28571	3.66667	4	7.66667
61	6	4	4	4	3	4	4	4	4	4	4	4	4	4	4	4	4	4	4	4	4	3.28571	2.57143	3.83333	4	7.83333
62	10	4	4	4	2	4	4	4	4	4	4	4	4	4	4	4	3	4	4	3	4	3.42857	2.14286	3.66667	4	7.66667
63	7	5	5	5	4	5	5	5	5	5	4	5	4	4	4	3	4	3	4	3	3	3.42857	2.14286	4.83333	4	8.83333
64	5	3	3	5	1	4	4	2	2	4	5	5	5	4	4	4	3	4	4	4	4	4	1.14286	2.66667	4.5	7.16667
65	5	3	3	4	2	2	2	2	2	2	3	4	4	4	4	4	4	4	4	4	4	3.28571	3.28571	2.16667	4	6.16667
66	4	2	2	4	2	2	2	2	2	2	4	4	4	4	4	2	2	2	2	2	2	3.42857	3.71429	2	3.5	5.5
67	5	3	4	4	2	3	4	2	2	3	4	4	4	4	4	4	3	3	4	2	2	3.42857	2.71429	2.83333	4	6.83333
68	6	3	3	4	2	4	4	4	3	4	5	5	5	5	5	5	3	4	5	4	4	3.42857	2.28571	3.33333	5	8.33333
69	7	4	4	4	3	4	4	3	3	2	4	4	2	4	4	4	2	2	4	4	4	3.42857	1.57143	3.5	3.5	7
70	7	4	4	4	4	4	4	4	4	4	4	4	4	4	4	4	4	4	4	4	4	3	3.14286	4	4	8
71	5	3	5	5	4	5	5	5	4	5	4	4	5	5	4	5	5	5	5	5	5	2.85714	2.71429	4.66667	4.75	9.41667
72	6	3	3	4	3	4	4	3	4	4	4	4	4	4	4	4	4	4	4	4	3	2.57143	4.85714	3.5	4	7.5
73	7	4	4	4	3	3	3	2	2	4	4	4	4	4	4	4	3	2	4	2	2	3	2.42857	2.83333	4	6.83333
74	6	4	4	4	4	4	4	4	4	4	4	4	4	4	4	4	4	4	4	4	4	3.14286	3.28571	4	4	8
75	2	2	2	2	2	3	3	3	3	3	3	3	3	3	3	3	2	3	4	3	3	3	2.57143	2.66667	3	5.66667
76	8	4	3	4	3	4	4	3	3	4	3	3	3	3	4	4	4	3	4	3	4	3.42857	1.71429	3.33333	3.25	6.58333
77	5	2	2	4	2	3	2	2	4	3	3	3	3	2	4	3	2	2	4	2	2	2.85714	2.85714	2.5	2.75	5.25
78	9	4	4	4	4	4	4	5	4	4	4	4	4	4	4	4	4	4	4	4	4	4.28571	1	4.16667	4	8.16667
79	5	4	3	4	2	3	4	3	2	3	4	4	4	4	4	4	2	2	4	4	2	3.28571	3.57143	2.83333	4	6.83333
80	7	3	4	4	3	4	4	4	4	4	2	3	4	4	4	4	4	4	4	4	4	3	2.14286	3.83333	3.75	7.58333
81	5	3	3	3	2	3	2	2	2	3	3	3	3	3	3	3	3	3	3	3	2	3.42857	3	2.33333	3	5.33333
82	1	1	1	1	1	1	1	1	1	1	2	1	5	3	5	1	2	2	2	3	1	2.85714	6	1	2.5	3.5
83	7	4	4	4	3	5	5	4	3	3	4	4	4	4	4	3	4	4	4	4	5	3.42857	1.71429	4	3.75	7.75
84	7	4	4	4	4	4	4	4	4	4	4	4	4	4	4	4	4	4	4	4	4	3.85714	2.14286	4	4	8
85	5	1	2	4	1	2	4	4	4	4	4	4	4	4	4	4	4	4	4	4	4	4.28571	2.14286	2.83333	4	6.83333
86	5	1	1	5	1	1	4	4	1	1	5	5	5	3	3	3	1	1	3	3	3	3.71429	3	2	4	6
87	5	3	3	3	3	3	3	3	3	3	3	3	3	3	3	3	3	3	3	3	3	2.85714	3.28571	3	3	6
88	6	4	4	4	3	4	4	3	4	4	4	4	4	4	4	4	3	3	4	4	4	3.28571	2.57143	3.66667	4	7.66667
89	6	2	3	3	2	2	2	2	2	3	3	3	3	3	3	4	4	4	4	4	3	3.14286	2.28571	2.16667	3.25	5.41667
90	7	4	4	4	2	4	4	3	4	4	4	4	4	4	4	4	4	4	4	4	4	4.42857	1.71429	3.5	4	7.5
91	8	4	4	5	3	4	4	4	4	4	4	4	4	5	5	5	5	5	5	4	4	4.14286	2.28571	3.83333	4.5	8.33333
92	7	4	4	4	3	3	3	4	3	4	4	4	4	4	4	4	4	4	4	4	4	4	1.42857	3.33333	4	7.33333
93	7	4	4	4	3	3	4	4	3	5	5	5	5	5	5	5	5	5	5	5	4	3.85714	1.57143	3.5	5	8.5
94	6	4	4	4	2	3	4	2	4	3	3	4	4	4	3	4	4	4	4	4	4	3.85714	3	3.16667	4	7.16667
95	6	4	4	4	3	4	4	4	4	4	4	4	4	4	4	4	4	4	4	4	4	3.57143	2.57143	3.83333	4	7.83333
96	6	4	4	4	4	4	4	4	4	3	4	3	4	4	4	4	4	4	4	4	4	3	3.28571	4	3.75	7.75
97	7	4	4	4	3	4	4	4	4	4	4	4	4	4	4	4	4	4	4	4	4	4.14286	2.14286	3.83333	4	7.83333
98	8	4	5	5	3	4	4	4	4	4	5	5	5	5	5	5	5	4	5	4	4	4	2.42857	4	5	9
99	6	4	4	4	4	4	4	3	3	4	4	4	4	3	3	3	4	4	4	4	4	3.71429	2.28571	3.66667	3.5	7.16667
100	6	4	4	4	4	4	4	4	4	4	5	5	5	5	4	4	4	5	5	4	5	3.85714	2.14286	4	4.75	8.75
101	5	4	3	3	2	3	3	3	2	4	3	3	4	4	4	4	4	4	4	2	3	4.42857	1	2.66667	3.75	6.41667
102	7	4	4	4	3	4	4	4	4	4	4	4	4	4	4	4	4	4	4	4	4	3.28571	2.42857	3.83333	4	7.83333
103	8	5	5	5	2	5	5	5	5	5	5	5	5	5	5	5	4	2	5	5	2	3.28571	2.14286	4.5	5	9.5
104	9	5	5	5	5	5	5	4	4	5	4	5	5	5	5	5	5	5	5	5	5	4.42857	1.57143	4.66667	5	9.66667
105	6	4	4	4	2	3	2	3	3	4	4	4	4	4	4	4	4	4	4	4	4	3.42857	3.28571	2.83333	4	6.83333
106	8	3	2	4	2	3	4	3	2	3	5	3	4	5	4	5	2	2	4	2	2	2.71429	2.28571	2.66667	4.25	6.91667
107	5	3	3	3	2	3	3	4	2	3	5	5	5	4	3	5	4	5	4	4	5	4	3.85714	2.83333	4.75	7.58333
108	5	2	2	3	2	2	2	1	1	2	2	2	2	2	2	2	2	2	2	2	2	2.28571	3.42857	1.66667	2	3.66667
109	10	5	5	5	2	3	3	3	5	5	2	5	5	5	5	3	4	5	5	5	4	3.57143	2.28571	3.5	4.5	8
110	5	4	4	4	3	4	4	4	4	4	4	4	4	4	4	4	4	4	4	4	4	4.28571	2.14286	3.83333	4	7.83333
111	5	3	3	3	3	1	1	1	4	3	4	4	4	4	4	4	3	3	4	4	3	3.57143	4.28571	2.16667	4	6.16667
112	8	4	4	4	4	4	4	4	4	4	5	5	5	5	5	5	5	5	5	5	5	3.71429	2.14286	4	5	9
113	7	3	4	4	3	4	4	3	3	4	4	4	4	4	4	4	4	4	4	4	4	3.71429	2.28571	3.5	4	7.5
114	8	4	4	4	3	3	4	3	4	4	4	4	4	4	4	4	4	4	4	4	4	4.14286	1.85714	3.5	4	7.5
115	7	4	4	4	4	4	4	4	4	4	4	4	4	4	4	4	4	4	4	4	4	4.42857	3.42857	4	4	8
116	6	4	4	4	3	4	3	3	3	3	4	4	3	4	4	4	3	4	4	4	4	3	1.42857	3.33333	3.75	7.08333
117	5	3	3	3	3	3	3	3	3	3	3	3	3	3	3	3	3	3	3	3	3	3.57143	2.57143	3	3	6
118	5	3	4	3	4	3	4	4	4	4	4	4	4	3	4	4	4	4	4	3	3	3.71429	2.42857	3.83333	3.75	7.58333
119	7	4	4	4	3	4	4	4	4	4	4	4	4	4	4	4	4	4	4	4	4	3.71429	2.42857	3.83333	4	7.83333
120	6	4	3	4	4	4	4	3	4	4	4	4	4	4	4	4	4	4	4	4	4	3.14286	1.71429	3.66667	4	7.66667
121	6	4	4	4	4	5	4	4	4	4	4	4	4	4	4	4	4	4	4	4	4	3	3.42857	4.16667	4	8.16667
122	6	3	3	3	3	3	4	3	3	4	4	4	4	4	3	4	3	3	3	3	3	3.42857	4.14286	3.16667	4	7.16667
123	7	4	4	4	4	3	3	4	3	4	3	3	3	3	3	3	3	3	4	3	3	4	3.28571	3.5	3	6.5
124	8	5	4	5	2	4	4	4	2	4	5	5	4	4	5	5	5	5	5	5	5	3.57143	3	3.33333	4.5	7.83333
125	3	3	4	4	2	3	3	3	3	3	4	4	4	2	2	4	2	4	5	5	4	3	3	3	3.5	6.5
126	8	3	4	4	3	3	4	2	2	2	4	3	4	4	4	4	4	3	4	3	3	2.71429	3.28571	3	3.75	6.75
127	5	3	3	4	4	4	4	3	3	4	3	3	4	4	4	4	4	3	4	4	4	3.14286	2.85714	3.5	3.75	7.25
128	5	5	5	5	5	5	5	5	5	5	5	5	5	5	5	5	5	5	5	5	5	4.42857	1.42857	5	5	10
129	6	4	2	4	4	3	4	2	2	4	4	4	4	4	4	4	4	4	4	4	4	4	2.71429	2.83333	4	6.83333
130	3	3	4	4	3	4	4	4	4	4	4	4	4	4	4	4	4	4	4	4	4	2.42857	3.14286	3.83333	4	7.83333
131	7	4	2	3	2	2	4	4	4	2	3	4	2	2	2	4	3	3	3	2	3	3.28571	2	3	3	6
132	7	4	4	4	4	4	4	4	4	4	3	3	3	4	4	4	4	4	4	4	4	3.71429	1.85714	4	3.5	7.5
133	5	4	3	5	2	3	4	4	3	4	5	5	5	5	5	5	5	5	5	5	5	3.42857	2.71429	3.16667	5	8.16667
134	6	4	4	4	2	2	3	2	2	3	3	3	4	3	4	4	2	3	4	4	3	3.42857	3.28571	2.5	3.5	6
135	4	3	4	4	3	4	5	4	3	5	4	5	5	5	5	5	4	4	5	4	5	3.28571	3.14286	3.83333	5	8.83333
136	5	3	3	3	4	4	4	4	4	4	4	4	4	4	4	4	4	4	4	4	5	3	1.57143	3.83333	4	7.83333
137	8	4	4	4	3	4	4	4	4	4	4	4	4	4	4	4	4	4	4	4	4	4.14286	1.42857	3.83333	4	7.83333
138	5	3	3	3	3	3	3	3	3	3	3	3	3	3	3	3	3	3	3	3	3	2.57143	3	3	3	6
139	5	3	4	4	3	4	4	3	3	4	4	4	4	4	4	5	5	4	5	5	5	3.85714	1.71429	3.5	4.25	7.75
140	8	4	4	4	3	4	4	3	3	4	5	4	4	5	5	4	4	4	4	4	5	3.14286	2.85714	3.5	4.25	7.75
141	7	4	4	4	2	2	2	2	2	3	3	3	3	4	3	4	4	4	4	3	4	3.85714	2.28571	2.33333	3.5	5.83333
142	7	4	5	5	5	5	5	3	5	5	5	5	5	5	5	5	5	5	5	5	5	3.71429	2.14286	4.66667	5	9.66667
143	8	4	4	4	4	4	4	4	4	4	4	4	4	4	4	4	4	4	4	4	4	3.28571	2	4	4	8
144	8	4	4	4	4	4	4	4	4	4	4	4	4	4	4	4	4	4	4	4	4	3	2.42857	4	4	8
145	6	4	4	4	2	3	4	2	4	4	5	5	4	4	4	4	5	5	5	4	4	3.85714	2.28571	3.16667	4.25	7.41667
146	7	3	3	3	3	3	3	3	3	3	3	3	3	3	3	3	3	3	3	3	3	3.28571	2	3	3	6
147	5	2	2	3	5	5	5	2	5	5	5	5	5	5	5	5	5	5	5	5	5	4.14286	2	4	5	9
148	6	4	4	3	2	4	4	4	3	4	4	4	4	4	4	4	4	4	4	3	4	3.28571	2.57143	3.5	4	7.5
149	5	3	3	3	3	3	3	3	3	3	3	3	3	3	3	3	3	3	3	3	3	4.14286	2.85714	3	3	6
150	5	2	2	2	2	4	4	4	4	4	4	4	4	2	4	4	2	4	4	4	3	2.71429	2.57143	3.33333	3.5	6.83333
151	6	3	3	3	3	3	3	3	3	3	3	3	3	3	3	3	3	3	3	3	3	4	2.85714	3	3	6
152	5	3	3	3	2	2	2	2	3	3	4	3	4	4	3	3	3	4	4	3	4	3.14286	3.42857	2.33333	3.5	5.83333
153	6	4	3	4	2	4	4	4	4	4	4	4	4	4	4	3	4	2	4	4	2	3.71429	2	3.5	3.75	7.25
154	10	4	5	5	3	5	5	5	5	5	5	5	5	5	5	5	5	5	5	5	4	4	1.28571	4.66667	5	9.66667
155	4	2	2	4	2	2	3	2	2	2	4	4	4	3	3	5	2	2	4	2	5	2.28571	3.71429	2.16667	4	6.16667
156	7	4	3	4	3	4	4	3	4	4	3	4	4	4	3	4	3	4	4	4	4	3.57143	2	3.5	4	7.5
157	9	4	4	4	4	4	5	5	4	5	4	5	4	4	4	4	3	3	3	3	3	4	1	4.33333	4.25	8.58333
158	6	4	3	3	3	3	3	3	3	4	4	4	4	4	4	4	4	4	4	4	4	3.28571	2.85714	3	4	7
159	7	3	3	3	3	3	3	3	3	4	4	4	4	4	4	4	4	4	4	4	4	3.71429	2.28571	3	4	7
160	8	5	4	4	4	4	5	5	5	5	5	5	5	5	5	4	5	4	4	4	4	3.57143	1.57143	4.5	4.75	9.25
161	5	3	3	4	3	3	4	3	4	4	2	3	3	3	3	3	3	3	3	3	3	3.42857	2.42857	3.33333	3	6.33333
162	4	2	2	2	1	2	1	1	1	1	4	4	4	3	3	4	4	3	4	4	3	3.42857	3.14286	1.33333	3.75	5.08333
163	3	2	2	4	2	4	4	2	2	3	3	3	3	3	3	4	3	3	4	3	3	3	3.28571	2.66667	3.25	5.91667
164	3	2	2	4	2	3	4	2	4	3	3	3	4	3	3	5	3	3	4	3	2	3.42857	3.14286	2.83333	3.75	6.58333
165	8	4	4	4	4	4	4	2	3	4	4	2	2	3	4	4	3	3	4	4	3	3.57143	2.42857	3.5	2.75	6.25
166	5	3	3	3	3	3	4	3	3	4	2	2	3	2	3	3	3	2	4	3	3	3	3.42857	3.16667	2.5	5.66667
167	6	3	3	4	2	2	4	3	2	3	3	3	3	3	3	3	3	3	4	4	4	3	2.57143	2.66667	3	5.66667
168	4	4	2	4	2	4	4	2	4	4	4	2	4	4	3	2	2	4	4	2	2	3.14286	2.57143	3	3	6
169	6	4	4	4	4	4	4	4	4	4	4	4	4	4	4	4	4	4	4	4	4	4.57143	2.57143	4	4	8
170	5	4	3	3	3	3	3	3	4	4	4	4	4	4	4	4	4	4	4	4	4	2.85714	2	3.16667	4	7.16667
171	5	3	3	3	3	3	3	3	3	3	3	3	3	3	3	3	3	3	3	3	3	3.14286	3.14286	3	3	6
172	7	3	4	4	2	2	4	1	3	2	5	5	5	5	4	5	2	2	5	2	2	4	2.42857	2.66667	5	7.66667
173	3	2	2	4	2	3	4	3	2	4	5	5	5	4	4	4	5	4	4	4	4	3.28571	4	2.66667	4.5	7.16667
174	4	2	2	3	2	4	3	3	3	5	4	3	4	4	3	3	4	4	4	4	3	3.57143	2.42857	2.83333	3.5	6.33333
175	6	3	4	4	4	4	4	4	3	4	4	4	4	4	4	4	4	4	4	4	4	3.42857	2.85714	3.83333	4	7.83333
176	5	4	4	4	3	4	4	4	4	4	4	4	4	4	4	4	3	4	4	4	4	3	2.71429	3.83333	4	7.83333
177	7	4	4	5	4	5	5	4	3	5	5	2	5	5	5	5	4	4	5	5	5	3.85714	3	4.16667	4.25	8.41667
178	5	2	2	4	2	4	4	4	2	4	4	2	4	4	4	4	2	3	4	3	3	2.85714	3.14286	3	3.5	6.5
179	6	3	4	4	2	3	3	3	3	3	4	4	4	4	4	4	4	4	4	3	3	3.14286	2	3	4	7
180	4	3	4	4	2	4	4	4	4	4	4	2	4	4	4	4	3	4	4	4	4	3.57143	2.71429	3.66667	3.5	7.16667
181	8	4	4	5	5	5	5	5	5	4	5	4	5	4	5	5	3	4	5	5	5	3.71429	3	4.83333	4.5	9.33333
182	3	2	2	3	2	3	3	2	3	4	3	3	3	2	3	4	3	3	4	3	3	3.57143	1.85714	2.5	3	5.5
183	6	4	2	4	3	3	3	3	3	3	4	4	4	4	4	4	4	4	4	4	4	3.85714	2	2.83333	4	6.83333
184	6	4	4	4	4	4	4	4	4	4	4	4	4	4	4	4	4	4	4	4	4	3.14286	2	4	4	8
185	7	4	4	4	4	4	4	4	4	4	4	4	4	4	4	4	4	4	4	4	4	4	2.14286	4	4	8
186	4	2	2	4	2	3	2	3	4	4	2	2	2	2	2	4	2	2	4	2	4	2.71429	2.71429	2.66667	2.5	5.16667
187	5	3	4	4	3	4	4	4	3	4	4	4	4	4	4	4	3	3	4	3	4	4.28571	2	3.66667	4	7.66667
188	6	3	4	3	2	3	4	3	3	3	3	3	3	3	3	3	3	3	4	3	4	3.14286	2.28571	3.16667	3	6.16667
189	8	4	4	4	4	4	4	4	4	4	4	4	4	4	4	4	4	4	4	4	4	4.28571	1.28571	4	4	8
190	4	3	4	4	3	4	4	4	4	4	4	4	4	4	4	4	3	4	4	4	4	3.57143	1.57143	3.83333	4	7.83333
191	6	4	4	4	2	2	4	4	4	4	3	3	3	3	4	4	4	4	4	3	3	3.71429	1.85714	3.33333	3.25	6.58333
192	6	3	3	4	2	4	3	2	4	3	4	4	4	4	4	4	4	2	3	3	2	3.42857	3.85714	3	4	7
193	3	3	4	4	4	3	2	4	4	4	4	4	4	4	4	4	4	4	4	4	4	3	2.57143	3.5	4	7.5
194	7	4	4	3	2	4	4	3	2	4	2	2	4	4	4	4	4	4	4	2	4	3.57143	4.14286	3.16667	3.5	6.66667
195	7	4	4	4	4	4	4	4	4	4	4	4	4	4	4	4	4	4	4	4	4	3.71429	2.42857	4	4	8
196	6	3	3	4	2	4	4	2	3	3	4	4	3	4	4	4	4	4	4	4	4	3.42857	2.85714	3	3.75	6.75
197	7	3	3	4	3	3	4	3	2	3	4	4	4	4	4	3	2	2	4	3	4	3.28571	3	3	3.75	6.75
198	9	4	4	4	4	4	4	4	2	5	5	5	5	4	4	4	3	4	4	4	4	4.28571	1.42857	3.66667	4.5	8.16667
199	7	3	3	4	3	4	4	4	3	4	4	4	4	4	4	4	3	4	4	3	3	3.71429	2.28571	3.5	4	7.5
200	10	4	4	4	3	4	3	3	3	4	3	4	4	4	4	4	4	4	4	4	4	4	2.28571	3.33333	4	7.33333
201	4	2	3	4	2	4	4	4	2	2	4	4	4	3	3	4	3	3	4	3	4	3.42857	2.85714	3.16667	3.75	6.91667
202	4	2	2	4	2	3	3	4	3	4	4	4	4	4	3	4	4	4	4	3	4	3.28571	3	2.83333	4	6.83333
203	6	3	3	3	3	3	3	3	3	3	3	3	3	3	3	3	3	3	3	3	3	3	3	3	3	6
204	7	4	4	5	1	5	5	4	5	5	4	4	5	4	4	5	4	4	4	4	1	2.85714	2.28571	4	4.5	8.5
205	5	4	4	4	2	4	4	2	2	4	4	4	4	4	4	4	4	4	4	4	4	3.71429	2.57143	3	4	7
206	6	3	4	4	3	4	4	3	3	3	3	3	3	3	3	3	3	3	3	3	4	3.57143	2.57143	3.5	3	6.5
207	5	4	3	3	2	2	2	2	3	2	3	3	3	3	3	4	3	4	2	2	1	2.85714	2.71429	2.33333	3.25	5.58333
208	3	2	2	2	2	2	2	2	3	3	3	3	2	3	3	3	3	2	2	2	3	3	3.57143	2.16667	2.75	4.91667
209	6	3	3	3	3	3	4	4	4	4	3	4	4	4	4	4	4	3	3	3	3	3.42857	2.42857	3.5	4	7.5
210	8	5	5	5	3	5	5	5	4	5	5	5	5	5	5	5	5	5	5	5	5	3.71429	2	4.5	5	9.5
211	4	2	2	5	3	4	4	2	1	4	5	2	4	3	4	4	3	4	4	2	4	2.71429	2.71429	2.66667	3.25	5.91667
212	6	3	3	3	2	2	4	2	2	2	4	4	3	3	3	4	3	3	4	3	4	3.57143	3.28571	2.5	3.5	6
213	4	3	3	3	1	2	4	2	2	4	2	2	4	4	4	4	4	2	4	4	4	3.85714	1.42857	2.33333	3.5	5.83333
214	6	3	3	4	1	1	1	1	1	1	4	4	4	4	4	4	1	1	1	1	3	3	1.85714	1.33333	4	5.33333
215	6	3	3	3	3	3	3	3	3	3	3	3	3	3	3	3	3	3	3	3	3	3	3.42857	3	3	6
216	7	4	4	4	4	4	4	4	4	4	4	4	4	4	4	4	4	4	4	4	4	3.71429	1.71429	4	4	8
217	9	4	4	5	3	4	4	4	3	4	4	4	4	4	4	4	3	4	4	4	3	3.28571	2.14286	3.66667	4	7.66667
218	9	4	4	5	3	4	4	4	3	5	4	4	5	5	5	5	5	4	5	4	4	4	2.14286	3.66667	4.75	8.41667
219	7	3	3	3	3	3	3	3	4	4	3	3	3	3	4	4	3	3	3	3	3	4.28571	2.71429	3.16667	3.25	6.41667
220	5	3	4	4	4	4	4	4	4	4	3	3	3	3	3	4	4	4	4	4	4	3.71429	2	4	3.25	7.25
221	7	4	4	4	4	4	4	4	4	4	4	4	4	4	4	4	4	4	4	4	4	3	3.42857	4	4	8
222	4	3	3	3	3	3	4	3	3	3	4	4	3	3	3	3	3	3	3	3	3	4.42857	1.42857	3.16667	3.25	6.41667
223	3	4	3	4	1	4	4	2	2	3	4	3	5	5	5	5	3	3	5	3	4	3.28571	2.57143	2.66667	4.5	7.16667
224	7	3	4	4	2	4	4	3	4	4	4	4	4	4	4	4	4	4	4	4	4	4.28571	2.42857	3.5	4	7.5
225	6	4	4	4	2	4	2	4	4	4	4	4	4	4	4	4	4	4	4	4	4	3.42857	2.14286	3.33333	4	7.33333
226	6	3	3	3	4	4	3	4	3	3	4	4	4	4	4	4	4	4	4	4	4	3	2.14286	3.5	4	7.5
227	3	3	3	4	2	3	3	3	4	4	5	4	4	4	4	4	4	4	4	4	4	3.42857	1.71429	3	4	7
228	8	4	3	5	3	3	5	3	3	4	4	3	4	3	4	4	4	4	4	4	4	4.28571	1.28571	3.33333	3.5	6.83333
229	6	4	4	4	2	3	2	2	4	4	4	4	4	2	4	4	4	3	5	4	1	3.71429	1.85714	2.83333	3.5	6.33333
230	7	4	4	4	3	4	4	4	4	4	4	4	4	4	4	4	3	4	4	4	4	3.14286	2.85714	3.83333	4	7.83333
231	6	3	4	4	3	3	3	3	4	4	4	4	4	4	4	4	3	4	4	3	2	2.85714	3.42857	3.33333	4	7.33333
232	5	4	4	4	4	4	4	4	4	4	5	5	4	4	4	5	4	4	5	4	5	3.42857	1.71429	4	4.5	8.5
233	4	4	4	2	2	2	2	2	4	4	4	2	4	4	3	2	2	4	4	4	2	2.71429	2.85714	2.66667	3	5.66667
234	1	1	2	4	1	1	1	1	1	1	4	4	4	2	2	2	1	2	2	2	1	2.28571	4.85714	1.16667	3	4.16667
235	5	4	4	4	3	4	4	4	4	4	4	4	4	4	4	4	4	4	5	5	5	3.42857	2.14286	3.83333	4	7.83333
236	5	3	3	3	3	3	4	3	3	4	4	4	4	4	4	4	4	4	4	4	4	3.71429	2.85714	3.16667	4	7.16667
237	7	4	4	5	4	3	4	4	3	5	5	5	5	4	4	5	5	5	5	5	4	3.42857	2.42857	3.66667	4.75	8.41667
238	7	4	4	4	4	4	4	4	4	4	4	4	4	4	4	4	4	4	4	4	4	3	3.14286	4	4	8
239	7	5	5	5	3	3	4	1	5	5	5	5	5	5	4	5	5	5	5	4	4	3.42857	1.71429	3.5	5	8.5
240	6	4	4	4	4	4	3	3	3	3	3	4	3	4	3	4	4	4	4	4	4	3.42857	3	3.5	3.75	7.25
241	6	4	5	5	2	2	4	4	4	4	5	4	2	1	5	5	1	5	5	5	5	4	2.42857	3.5	3	6.5
242	8	5	5	5	5	5	5	5	5	5	5	5	5	5	5	5	5	5	5	5	5	4.57143	1.42857	5	5	10
243	4	2	2	3	2	3	3	3	3	3	3	3	3	3	3	3	3	3	3	3	4	3.42857	3.57143	2.66667	3	5.66667
244	7	4	4	4	1	2	4	4	4	4	4	4	4	4	4	4	4	3	4	4	4	3.57143	1.42857	3.16667	4	7.16667
245	4	3	3	3	3	3	1	3	3	3	4	4	4	4	4	4	4	4	4	4	4	3	3.57143	2.66667	4	6.66667
246	6	3	4	4	2	4	4	4	4	4	4	4	4	4	4	4	4	4	4	3	3	3.28571	2.28571	3.66667	4	7.66667
247	7	4	4	4	3	4	4	3	4	4	4	4	4	3	3	4	3	3	4	4	3	4	1.85714	3.66667	3.75	7.41667
248	6	4	4	4	4	4	4	4	4	4	4	4	4	4	4	4	4	4	4	4	4	3.57143	2.14286	4	4	8
249	5	3	3	3	3	3	3	3	3	3	3	3	3	3	3	3	3	3	3	3	3	3.14286	3	3	3	6
250	5	4	4	4	4	4	4	4	4	4	4	4	4	4	4	4	4	4	4	4	4	3.28571	2.85714	4	4	8
251	7	3	4	4	3	4	3	4	4	4	4	4	4	4	4	4	4	4	4	4	4	4.14286	2.57143	3.66667	4	7.66667
252	6	4	4	2	2	2	2	2	2	3	4	4	2	2	2	2	2	3	4	3	3	3.57143	2.42857	2.33333	2.5	4.83333
253	5	3	2	4	2	4	4	4	4	4	4	4	4	4	4	4	4	4	4	4	4	4.42857	1.14286	3.33333	4	7.33333
254	8	4	3	4	2	3	3	3	3	3	4	3	3	4	4	4	3	3	3	3	3	4.28571	2.85714	2.83333	3.5	6.33333
255	8	2	2	4	4	5	4	4	4	4	4	4	4	4	4	4	4	4	4	4	4	3.28571	1.71429	3.83333	4	7.83333
256	5	4	4	4	3	3	3	3	3	4	4	4	3	3	3	4	3	3	3	3	3	3.57143	2.42857	3.16667	3.5	6.66667
257	5	4	4	4	2	4	4	3	3	4	4	4	4	4	4	2	2	2	4	2	4	3.14286	2.14286	3.33333	3.5	6.83333
258	8	4	4	4	3	4	4	4	4	4	4	4	4	4	4	4	3	3	4	4	4	3.42857	2.85714	3.83333	4	7.83333
259	7	4	3	4	4	4	4	3	4	4	5	4	5	4	4	5	2	2	5	4	5	4.42857	1.71429	3.66667	4.5	8.16667
260	7	4	4	4	2	4	4	4	4	4	4	5	4	4	4	4	2	4	4	2	4	3.71429	3.42857	3.66667	4.25	7.91667
261	4	3	3	4	3	3	3	3	3	3	4	4	4	4	4	4	3	4	4	4	4	3.14286	2.57143	3	4	7
262	8	4	4	5	4	5	5	5	4	5	5	5	5	5	4	5	4	4	5	4	5	4.28571	2.28571	4.5	5	9.5
263	4	3	3	3	1	3	3	3	3	4	3	3	3	3	3	3	3	3	3	3	3	3.42857	1.71429	2.66667	3	5.66667
264	8	4	4	4	4	4	4	4	4	4	4	4	4	4	2	5	5	4	4	4	4	3.85714	1.28571	4	4.25	8.25
265	9	5	5	5	4	5	5	4	4	5	5	5	4	5	5	4	4	4	5	5	4	4.14286	1.71429	4.5	4.5	9
266	3	3	3	3	1	2	2	4	4	4	5	5	5	4	4	4	4	4	4	4	4	3.85714	1.42857	2.66667	4.5	7.16667
267	3	2	3	2	1	2	2	2	1	2	4	4	4	4	3	2	2	2	2	2	2	3	3.28571	1.83333	3.5	5.33333
268	7	4	4	4	3	3	4	3	4	4	4	4	4	4	4	4	4	4	4	3	3	3.71429	2.28571	3.5	4	7.5
269	8	4	5	5	3	4	5	5	4	5	5	5	5	5	5	5	3	5	5	5	5	3.28571	3.14286	4.33333	5	9.33333
270	7	4	4	4	3	4	4	4	3	4	4	4	4	4	4	4	4	4	4	4	3	3.71429	2.71429	3.66667	4	7.66667
271	6	3	4	4	2	3	4	3	3	3	4	4	4	4	4	4	4	4	4	4	4	3.57143	1.85714	3.16667	4	7.16667
272	6	3	3	4	3	3	3	3	3	4	4	4	4	4	4	4	3	4	4	4	4	3.42857	2.57143	3	4	7
273	5	3	3	4	3	4	4	4	3	4	4	4	4	3	3	4	3	3	4	3	4	3.14286	2.42857	3.5	3.75	7.25
274	8	4	4	4	3	5	5	5	5	5	4	4	4	4	4	4	4	4	4	4	4	4	1.85714	4.5	4	8.5
275	6	2	2	2	2	2	2	2	2	2	4	4	4	4	4	4	3	4	4	4	3	3.42857	2.28571	2	4	6
276	6	3	3	4	3	4	4	2	4	4	4	4	4	4	4	4	4	2	4	2	2	3.57143	2.71429	3.33333	4	7.33333
277	6	4	4	4	3	4	4	4	3	4	4	4	4	4	4	4	4	4	4	4	4	3.42857	2.28571	3.66667	4	7.66667
278	7	4	4	4	4	4	4	2	4	4	4	4	4	4	4	4	4	4	4	4	4	3.85714	2.85714	3.66667	4	7.66667
279	7	3	3	4	4	4	4	4	4	4	4	4	4	4	4	4	4	4	4	4	4	4.28571	2.42857	3.83333	4	7.83333
280	4	3	1	3	1	1	4	1	1	4	4	4	3	4	4	4	2	3	3	3	1	3.14286	2.14286	1.5	3.75	5.25
281	5	2	2	3	3	3	2	2	3	2	3	3	3	3	3	3	3	3	3	3	1	2.71429	3.57143	2.5	3	5.5
282	7	4	4	4	4	4	4	4	4	4	4	4	4	4	4	4	4	4	4	4	4	4	2.85714	4	4	8
283	6	1	1	4	1	1	2	2	2	2	4	2	4	4	4	4	2	2	4	2	4	2.85714	2.14286	1.5	3.5	5
284	4	3	2	4	2	3	2	1	4	2	2	2	3	2	3	4	2	4	4	4	2	3.85714	2.57143	2.33333	2.75	5.08333
285	6	3	4	4	3	3	4	3	3	4	4	4	4	4	4	4	4	4	4	4	4	4.42857	1.71429	3.33333	4	7.33333
286	6	3	3	4	3	4	4	4	3	3	4	4	4	4	4	4	4	4	4	4	4	3.42857	1.71429	3.5	4	7.5
287	8	3	3	4	3	2	3	3	4	5	3	4	4	4	2	3	4	3	3	3	4	3.57143	1.71429	3	3.75	6.75
288	7	4	4	4	4	4	4	4	4	4	4	4	4	4	4	4	4	4	4	4	4	3.28571	2.28571	4	4	8
289	7	4	4	4	4	4	4	4	4	4	4	4	4	4	4	4	4	4	4	4	4	3.42857	2.28571	4	4	8
290	10	4	3	3	1	4	4	4	4	4	4	4	4	4	4	4	4	4	4	2	4	4	2.85714	3.33333	4	7.33333
291	9	4	5	5	3	5	5	5	5	4	5	5	5	5	5	5	4	4	5	5	4	3.14286	2.57143	4.66667	5	9.66667
292	5	4	3	4	4	3	4	3	3	4	3	3	3	3	3	4	3	3	3	3	4	2.85714	3.71429	3.33333	3.25	6.58333
293	7	4	3	4	3	3	4	3	3	4	4	4	4	4	3	3	3	4	4	4	4	3.42857	2.85714	3.16667	3.75	6.91667
294	6	4	4	5	3	3	4	4	4	5	5	5	5	5	5	5	3	5	5	5	5	3.14286	2.42857	3.66667	5	8.66667
295	7	4	3	3	3	3	4	4	2	4	4	4	4	4	4	4	2	3	4	3	2	3.57143	2.42857	3.16667	4	7.16667
296	7	3	3	4	2	2	4	4	3	3	4	4	4	4	3	4	3	3	4	2	3	3.85714	3.42857	3	4	7
297	5	4	4	4	3	4	4	4	4	4	4	4	4	4	4	4	4	4	4	4	4	3.57143	2.28571	3.83333	4	7.83333
298	6	3	3	4	2	3	3	3	4	4	4	4	4	4	4	4	4	3	4	3	4	3.14286	2.71429	3	4	7
299	3	2	3	4	3	4	4	3	2	4	4	4	4	4	4	4	3	3	4	3	3	4	1.71429	3.16667	4	7.16667
300	5	3	3	3	3	3	3	4	4	3	4	4	4	4	3	4	4	4	4	4	2	3	2.57143	3.33333	4	7.33333
301	5	3	4	4	2	2	2	3	4	3	4	4	4	4	4	4	4	4	4	4	3	3.57143	1.71429	2.83333	4	6.83333
302	8	4	4	4	5	4	5	5	4	4	4	5	5	5	4	5	4	5	5	5	4	4.42857	1	4.5	5	9.5
303	6	4	3	3	3	3	3	3	3	3	3	3	3	3	3	3	3	3	3	3	3	3	3.42857	3	3	6
304	8	5	5	5	5	5	5	5	5	5	5	5	5	5	5	5	5	5	5	5	5	4	2	5	5	10
305	4	4	3	3	2	3	4	4	4	4	4	4	4	4	3	4	4	3	4	4	2	3.28571	2.42857	3.33333	4	7.33333
306	5	3	3	4	3	4	4	3	4	4	4	4	4	4	4	4	4	4	4	4	4	2.57143	3.14286	3.5	4	7.5
307	5	3	3	4	1	1	3	1	3	3	3	3	3	3	3	3	3	3	3	3	3	3.28571	2.71429	2	3	5
308	8	3	4	4	3	3	3	4	4	4	4	4	3	3	4	4	4	4	4	4	4	3.85714	2.57143	3.5	3.5	7
309	7	2	3	3	2	3	4	4	3	3	4	4	4	4	4	4	3	4	4	3	3	3	2.42857	3.16667	4	7.16667
310	7	3	3	4	3	4	4	4	4	4	4	4	4	4	3	4	4	3	4	4	4	3.14286	2.42857	3.66667	4	7.66667
311	8	4	4	4	4	4	4	4	4	4	4	4	4	4	4	4	4	4	4	4	4	4.28571	1.14286	4	4	8
312	8	4	4	4	3	3	4	4	4	4	3	4	4	3	4	4	4	4	4	4	4	3.28571	2.14286	3.66667	3.75	7.41667
313	4	2	2	2	1	1	1	1	1	1	2	2	2	2	1	1	1	1	4	2	2	4.14286	1.28571	1.16667	1.75	2.91667
314	5	4	3	4	3	3	4	4	3	4	5	5	5	5	5	5	4	5	5	5	5	3.14286	2.14286	3.33333	5	8.33333
315	3	3	3	4	3	4	4	3	4	4	4	4	4	4	4	4	4	3	3	3	3	3.57143	2.57143	3.5	4	7.5
316	7	4	4	4	4	4	4	4	4	4	4	4	4	4	4	4	4	4	4	4	4	3.57143	3.57143	4	4	8
317	6	2	2	4	4	4	4	4	4	4	4	4	4	4	4	4	4	4	4	4	3	3.71429	2.57143	3.66667	4	7.66667
318	3	4	4	4	2	2	4	4	4	4	4	4	4	3	3	4	2	2	3	2	2	3.85714	2.85714	3.33333	3.75	7.08333
319	8	5	5	5	5	5	5	5	4	5	5	5	5	5	4	4	4	4	5	5	5	4.28571	1.42857	4.83333	4.75	9.58333
320	4	3	4	3	3	3	3	4	3	4	4	4	4	4	3	4	3	3	4	4	4	3.71429	2.85714	3.33333	4	7.33333
321	5	3	4	4	2	3	4	3	4	3	4	4	4	4	4	4	3	4	4	4	4	3.28571	2.28571	3.33333	4	7.33333
322	6	4	4	4	3	3	3	3	3	3	3	3	3	3	3	3	3	3	3	3	3	3.14286	2.71429	3.16667	3	6.16667
323	5	3	3	3	3	3	4	3	3	3	4	4	4	4	3	4	3	3	4	3	3	3.57143	2.57143	3.16667	4	7.16667
324	4	2	2	3	2	2	2	2	2	3	3	3	3	3	3	4	4	4	4	4	3	3.57143	3.14286	2	3.25	5.25
325	6	3	3	4	3	4	4	4	3	4	4	2	4	4	4	4	3	3	3	3	3	3.42857	3	3.5	3.5	7
326	7	4	4	4	4	4	4	4	4	4	4	4	4	4	4	4	3	4	4	3	3	3.57143	2.57143	4	4	8
327	7	4	4	4	3	4	4	2	3	4	4	4	4	3	3	4	4	3	4	4	4	3.71429	2	3.33333	3.75	7.08333
328	5	3	4	4	2	3	3	3	3	3	3	3	3	3	3	4	4	4	4	4	4	3.28571	2.57143	3	3.25	6.25
329	7	3	4	4	3	3	3	4	2	3	4	4	4	4	4	5	2	3	4	4	2	3.71429	3	3.16667	4.25	7.41667
330	7	4	4	5	3	4	4	3	4	5	4	4	4	4	4	4	4	4	4	4	4	3.71429	3.14286	3.66667	4	7.66667
331	5	4	4	4	3	3	3	2	3	4	4	4	4	4	4	4	4	4	4	4	4	3.57143	1.57143	3	4	7
332	7	4	4	4	4	4	4	4	4	4	4	4	4	4	4	4	4	4	4	4	4	3.71429	2.28571	4	4	8
333	7	2	4	4	4	2	4	2	2	4	4	4	4	4	4	4	4	4	4	2	1	3.71429	2.28571	3	4	7
334	7	4	4	4	3	4	4	3	3	4	4	4	4	4	4	3	4	4	4	4	4	3.57143	2.85714	3.5	3.75	7.25
335	6	3	3	3	3	3	3	4	3	3	3	3	3	3	3	3	3	3	3	3	3	3	3.14286	3.16667	3	6.16667
336	3	3	3	4	3	3	3	3	4	4	4	4	4	3	4	4	3	4	3	4	4	3.42857	3.42857	3.16667	3.75	6.91667
337	7	4	4	4	4	4	4	4	4	4	4	4	4	4	4	4	4	4	4	4	4	3.14286	3.57143	4	4	8
338	3	3	2	4	2	4	4	4	4	4	4	4	4	4	4	4	2	4	4	4	4	3.57143	1.71429	3.33333	4	7.33333
339	6	3	4	4	4	4	4	4	4	4	5	5	5	5	5	5	4	4	5	5	4	3.71429	2	4	5	9
340	5	4	3	4	2	4	4	4	3	3	4	4	4	4	4	4	3	4	4	4	3	3.57143	2.14286	3.33333	4	7.33333
341	9	4	4	5	4	4	4	4	5	5	5	5	5	5	4	5	4	4	5	4	4	4	2	4.16667	5	9.16667
342	7	3	4	4	3	4	4	4	4	4	4	4	4	4	4	4	4	4	4	4	4	3.57143	2	3.83333	4	7.83333
343	7	4	3	4	1	3	4	3	4	4	4	4	4	4	4	4	3	4	4	4	3	3.71429	1.71429	3	4	7
344	8	4	4	4	4	4	4	4	4	5	4	4	4	4	4	4	4	4	4	4	4	4.57143	1.42857	4	4	8
345	7	4	4	4	4	4	4	4	4	4	4	4	4	4	4	4	4	4	4	4	4	4.42857	2.42857	4	4	8
346	4	4	3	3	4	3	3	3	3	3	2	4	4	4	4	4	4	4	4	4	4	3.42857	3.28571	3.16667	4	7.16667
347	7	5	5	5	5	5	5	5	5	5	4	4	4	4	4	4	4	4	4	4	4	3.42857	3.42857	5	4	9
348	5	3	3	3	3	3	3	3	3	3	3	3	4	4	4	4	4	4	4	4	4	3.71429	2.71429	3	3.75	6.75
349	8	5	5	5	3	5	5	5	5	5	5	5	5	5	5	5	3	5	5	5	3	4.28571	1.14286	4.66667	5	9.66667
350	6	3	4	4	2	2	3	2	4	3	4	3	4	4	4	4	3	3	4	3	3	3.14286	2.42857	2.83333	3.75	6.58333
351	7	3	4	4	2	4	3	2	4	4	4	4	4	3	3	3	2	2	3	2	2	3.71429	3.42857	3.16667	3.5	6.66667
352	10	5	5	5	5	5	5	5	5	5	5	5	5	5	5	5	5	5	5	5	5	3.71429	1.42857	5	5	10
353	3	2	2	4	1	2	4	2	2	2	4	4	4	4	4	4	2	4	4	2	2	3.42857	2.57143	2.16667	4	6.16667
354	3	3	3	3	2	2	2	2	2	2	2	2	2	2	2	2	2	2	2	2	2	2.14286	3.71429	2.16667	2	4.16667
355	5	2	3	4	2	3	3	4	4	4	5	5	5	5	5	5	4	4	5	4	4	4	2.14286	3.16667	5	8.16667
356	4	3	3	4	3	4	4	3	3	3	4	3	4	3	3	4	3	3	4	3	3	2.85714	2.57143	3.33333	3.5	6.83333
357	6	2	4	4	2	3	4	3	2	3	4	4	4	2	4	4	2	2	4	3	3	3.14286	3.28571	3	3.5	6.5
358	5	3	4	4	2	2	2	2	2	2	4	4	4	4	4	4	3	3	4	3	3	3.42857	3	2.33333	4	6.33333
359	7	4	4	4	4	4	4	4	4	4	4	4	4	4	4	4	4	4	4	4	4	4	3	4	4	8
360	6	4	4	4	3	3	4	4	4	3	4	4	4	4	4	4	3	3	4	3	2	3.28571	2.42857	3.66667	4	7.66667
361	6	4	4	5	2	4	5	4	5	5	5	5	5	5	5	5	5	5	5	5	5	4.14286	2	4	5	9
362	7	5	4	5	4	5	5	4	4	5	5	5	5	2	2	4	3	4	5	3	2	4.42857	1.57143	4.33333	4	8.33333
363	5	3	3	3	3	3	3	3	3	3	3	3	3	3	3	3	3	3	3	3	3	4	1.57143	3	3	6
364	5	3	3	3	3	4	4	4	4	4	5	5	5	4	4	4	4	4	4	4	4	3.42857	2.14286	3.66667	4.5	8.16667
365	9	4	4	3	2	1	3	4	4	4	4	4	4	4	4	4	4	4	4	4	4	2.42857	4.71429	3	4	7
366	3	2	3	3	1	1	1	1	2	1	4	4	4	4	4	4	3	4	4	3	3	3.42857	2.57143	1.5	4	5.5
367	5	4	4	4	4	4	4	4	4	4	4	4	4	4	4	4	4	4	4	4	4	4	3.28571	4	4	8
368	6	3	4	4	3	4	5	5	4	5	3	4	4	3	3	4	3	4	3	4	4	2.85714	1.85714	4.16667	3.75	7.91667
369	4	2	3	3	2	2	2	2	2	3	3	4	4	2	3	3	2	2	2	2	3	3	2.57143	2.16667	3.25	5.41667
370	2	3	3	4	1	4	3	4	4	4	4	2	4	4	2	4	4	4	4	4	2	3.57143	2.85714	3.16667	3.5	6.66667
371	6	4	4	4	3	3	3	3	3	3	4	4	4	4	5	4	4	4	4	4	4	4	1.71429	3.16667	4	7.16667
372	6	4	3	4	2	2	4	2	4	4	3	4	3	3	3	4	2	4	4	4	4	3.57143	2.57143	2.83333	3.5	6.33333
373	6	4	4	4	2	3	4	3	4	5	4	4	4	4	4	4	4	4	4	4	4	3.57143	2.42857	3.33333	4	7.33333
374	6	4	4	5	4	4	4	4	3	4	5	5	5	3	4	5	3	3	5	3	4	3.42857	2.57143	3.83333	4.5	8.33333
375	7	4	4	4	4	4	4	4	4	4	4	4	4	4	4	4	4	4	4	4	4	4.14286	2.28571	4	4	8
376	5	3	4	4	2	3	3	3	4	4	4	4	4	4	4	4	3	3	4	3	3	3.14286	3	3.16667	4	7.16667
377	7	4	4	4	4	4	4	4	4	4	4	4	4	4	4	4	4	4	4	4	3	3.42857	2.71429	4	4	8
378	8	5	4	5	4	4	4	4	3	4	4	4	4	4	4	4	3	4	5	4	3	3.42857	1.28571	3.83333	4	7.83333
379	5	3	3	3	3	3	3	3	3	3	4	4	4	4	4	4	2	2	4	4	4	3.71429	2.28571	3	4	7
380	5	4	4	4	4	4	4	4	4	4	4	4	4	4	4	4	4	4	4	4	4	3.57143	2.28571	4	4	8
381	8	4	4	4	4	4	5	5	5	5	5	5	5	5	5	5	5	5	5	5	5	3.71429	2.71429	4.5	5	9.5
382	5	3	3	3	3	3	3	3	3	3	3	3	3	4	4	4	4	4	4	4	4	4	2.28571	3	3.5	6.5
383	6	3	4	4	3	3	4	3	3	3	3	3	4	4	3	4	4	4	4	3	4	4	2.71429	3.33333	3.75	7.08333
384	5	4	4	4	3	3	4	3	4	4	4	4	4	4	4	4	3	4	4	4	3	3.57143	2.42857	3.5	4	7.5
385	7	4	3	3	3	3	4	3	4	4	3	3	3	3	3	3	3	3	3	3	3	3.42857	1.85714	3.33333	3	6.33333
386	6	4	3	4	2	2	4	2	2	4	3	4	4	4	5	3	3	4	4	4	5	2.85714	2	2.5	3.75	6.25
387	6	3	4	4	2	3	4	4	4	5	4	4	4	4	4	4	4	4	4	4	4	3.14286	2.85714	3.5	4	7.5
388	4	3	3	4	3	4	3	3	3	3	4	4	3	3	3	4	4	3	3	3	3	3.42857	2.71429	3.16667	3.5	6.66667
389	5	3	4	4	2	2	2	2	2	2	2	2	2	4	4	4	4	4	4	4	4	4	2.42857	2.33333	3	5.33333
390	5	3	3	3	3	3	3	3	3	3	3	3	3	3	3	3	3	3	3	3	3	2.71429	3.28571	3	3	6
391	4	3	3	4	3	3	3	2	3	3	3	3	3	3	3	3	3	3	3	3	3	3.14286	3.42857	2.83333	3	5.83333
392	3	3	3	3	3	3	3	3	3	3	4	4	4	3	3	3	3	3	4	4	4	3.14286	3.28571	3	3.5	6.5
393	3	2	2	5	1	2	2	5	1	5	4	4	4	4	4	3	2	4	4	4	4	4.14286	1.85714	2.16667	3.75	5.91667
394	8	5	5	5	4	5	5	4	4	5	5	5	5	5	5	4	4	4	4	4	4	4.57143	1.28571	4.5	4.75	9.25
395	6	3	3	3	3	3	3	3	3	3	3	3	3	3	3	3	3	3	3	3	3	3.57143	2.42857	3	3	6
396	6	2	4	3	2	3	4	4	2	4	4	4	4	4	4	4	2	4	4	4	4	3.42857	2.42857	3.16667	4	7.16667
397	7	4	4	4	3	4	4	4	4	4	4	4	4	4	4	4	4	4	4	4	4	3.57143	2.14286	3.83333	4	7.83333
398	3	2	3	5	2	3	5	2	4	4	3	4	4	3	4	4	4	4	4	4	4	3.85714	3.42857	3.16667	3.75	6.91667
399	2	1	3	4	1	1	1	1	3	3	4	4	4	2	2	2	1	1	3	3	4	3.14286	3.85714	1.66667	3	4.66667
400	5	3	3	3	3	3	3	3	3	3	3	3	3	3	3	3	3	3	3	3	3	3.14286	3.57143	3	3	6
401	5	4	3	4	3	3	4	3	3	4	4	4	4	3	3	4	3	4	4	3	4	3.85714	2.14286	3.16667	3.75	6.91667
402	5	3	3	4	3	4	4	4	4	4	4	4	4	4	4	4	4	4	4	4	4	2.85714	3.14286	3.66667	4	7.66667
403	7	3	3	3	4	4	4	4	4	4	4	4	4	4	4	4	4	4	4	4	4	3.28571	3	3.83333	4	7.83333
404	5	4	3	4	3	3	4	4	3	4	4	4	4	3	4	4	4	4	3	3	3	3.57143	2	3.33333	3.75	7.08333
405	4	2	1	1	1	1	1	2	1	2	5	5	5	5	5	3	4	4	4	2	2	3.57143	2.85714	1.16667	4.5	5.66667
406	6	4	3	4	4	4	4	3	4	4	4	4	4	4	4	4	4	4	4	3	4	2.42857	2.42857	3.66667	4	7.66667
407	5	3	3	3	3	4	3	3	3	4	4	4	4	4	4	4	4	4	4	4	4	3.71429	2.42857	3.16667	4	7.16667
408	3	2	2	2	1	2	2	1	1	1	4	4	4	4	4	4	3	4	4	4	4	3	2.71429	1.5	4	5.5
409	4	2	2	2	2	2	2	2	2	2	4	4	4	4	4	4	4	4	4	4	4	2.71429	2.28571	2	4	6
410	6	2	2	2	2	2	2	2	3	3	2	3	3	3	2	4	3	3	3	3	3	2.42857	1.85714	2.16667	3.25	5.41667
411	7	4	3	5	4	5	5	4	4	3	4	4	4	4	4	5	4	3	5	4	4	3.85714	2.14286	4.16667	4.25	8.41667
412	7	3	3	2	1	2	3	3	3	3	3	3	3	3	3	3	3	3	3	3	3	3.28571	1.85714	2.5	3	5.5
413	7	3	3	3	3	3	3	3	3	4	4	4	4	4	4	4	4	4	4	4	3	3.71429	1.57143	3	4	7
414	6	4	3	4	3	4	4	4	3	4	5	4	4	4	4	4	4	4	4	4	4	2.85714	2.71429	3.5	4	7.5
415	10	5	5	5	3	5	4	4	4	4	5	5	5	5	5	5	5	5	5	5	5	3.71429	3	4.16667	5	9.16667
416	3	3	4	4	3	3	2	1	1	1	4	4	4	3	4	4	4	4	4	4	4	3.71429	1.71429	2.33333	3.75	6.08333
