# Supplementary material for: Development of the Ward Nurses’ Perspective-taking of the Staff Receiving Discharged Patients Scale: An observational study of ward nurses
Source: PLoS One. 2024 Nov 8;19(11):e0309883. doi: 10.1371/journal.pone.0309883 (PMC11548840; doi:10.1371/journal.pone.0309883)
Supplement: S2 Dataset — (XLSX) [file pone.0309883.s005.xlsx]

## Sheet: ICC（2.1）用データセット
No	Stime1_1	Stime1_2	Stime1_3	Stime1_4	Stime1_5	Stime1_6	Stime1_7	Stime1_8	Stime1_9	Stime1_10	Stime1_11	Stime1_12	Stime1_13	Stime1_14	Stime1_15	Stime1_16	Stime1_17	Stime1_18	Stime1_19	Stime1_20	Stime2_1	Stime2_2	Stime2_3	Stime2_4	Stime2_5	Stime2_6	Stime2_7	Stime2_8	Stime2_9	Stime2_10	Stime2_11	Stime2_12	Stime2_13	Stime2_14	Stime2_15	Stime2_16	Stime2_17	Stime2_18	Stime2_19	Stime2_20	imagine_other_time1	imagine_self_time1	imagine_other_time2	imagine_self_time2	WPPD_time1	WPPD_time2
1	3	4	4	3	3	3	3	3	3	3	3	3	3	3	3	3	3	3	3	3	5	4	4	2	4	4	4	4	2	5	5	5	5	5	5	5	5	5	5	4	3.16667	3	3.66667	5	6.16667	8.66667
2	4	5	5	4	4	4	4	5	4	1	5	5	5	5	5	4	5	5	5	5	4	4	5	4	4	5	3	4	5	5	5	5	5	5	4	3	5	5	4	4	4.33333	5	4	4.75	9.33333	8.75
3	4	4	4	2	4	4	4	2	4	4	2	2	2	4	4	2	4	4	4	2	4	5	5	4	5	5	5	4	5	4	4	4	4	5	4	4	4	5	5	4	3.33333	2.5	4.66667	4	5.83333	8.66667
4	4	4	4	3	4	4	4	4	4	4	4	4	4	4	4	4	4	4	4	4	5	4	5	4	4	5	5	4	5	4	4	4	4	4	4	4	4	4	4	4	3.83333	4	4.33333	4	7.83333	8.33333
5	4	4	4	3	2	2	3	3	3	3	4	4	4	4	4	4	4	4	4	4	4	4	4	3	5	5	4	4	5	4	4	4	4	4	4	4	4	4	4	4	2.83333	4	4.16667	4	6.83333	8.16667
6	5	5	5	5	5	5	5	3	4	1	4	4	4	4	5	5	5	5	3	4	5	4	5	3	5	5	4	3	3	5	5	5	2	4	4	4	4	5	4	5	4.66667	4.25	4	4	8.91667	8
7	3	3	3	3	3	2	2	3	3	2	4	4	4	4	4	3	4	4	4	4	4	2	4	3	4	4	3	4	4	4	4	4	4	4	4	3	4	4	4	4	2.66667	4	3.33333	4	6.66667	7.33333
8	5	5	5	4	4	5	4	4	5	1	5	5	5	5	5	5	5	5	5	5	5	5	5	5	5	5	5	5	5	1	1	1	1	1	1	1	1	1	1	5	4.33333	5	5	1	9.33333	6
9	2	3	2	1	3	2	2	2	2	3	4	3	3	4	4	3	4	4	4	4	3	2	2	2	4	4	3	3	4	4	4	4	4	4	4	4	4	4	4	4	2.16667	3.5	3	4	5.66667	7
10	3	3	5	2	3	2	2	4	3	3	4	4	3	3	4	3	4	4	3	2	2	4	4	1	3	2	4	4	4	5	5	5	4	4	3	3	4	5	5	3	2.66667	3.75	3	4.25	6.41667	7.25
11	5	5	5	3	4	4	4	4	4	1	5	5	5	5	5	5	5	5	5	5	4	4	4	2	3	3	2	4	4	4	4	4	4	4	5	5	2	4	3	4	4	5	3	4.25	9	7.25
12	3	4	4	4	4	4	4	4	4	2	4	4	4	4	4	4	4	4	4	4	4	4	4	3	4	4	4	4	4	5	5	5	5	5	5	5	5	5	5	5	4	4	3.83333	5	8	8.83333
13	3	4	4	2	3	4	2	2	3	4	4	4	4	4	4	3	3	4	2	2	2	3	4	2	4	4	3	4	4	4	4	4	4	4	4	4	3	4	3	3	2.83333	4	3.33333	4	6.83333	7.33333
14	4	4	4	3	3	3	2	2	4	2	4	4	4	4	4	3	2	4	2	2	2	2	2	2	2	2	2	2	2	4	4	4	4	4	4	4	4	4	2	2	2.83333	4	2	4	6.83333	6
15	4	3	4	3	4	4	3	3	4	3	3	3	3	4	4	4	3	4	3	4	4	4	5	3	4	4	3	4	4	4	4	4	4	4	5	4	4	5	4	4	3.33333	3.25	3.66667	4.25	6.58333	7.91667
16	4	4	4	3	4	4	3	4	4	2	4	4	4	4	4	3	3	4	4	4	4	3	4	3	4	4	4	4	4	3	4	4	4	4	4	2	4	4	3	4	3.66667	4	3.66667	4	7.66667	7.66667
17	4	4	4	3	3	4	4	3	5	1	5	5	5	5	5	5	5	5	5	4	4	4	4	4	4	3	3	2	4	4	4	4	4	4	4	3	3	4	4	4	3.5	5	3.33333	4	8.5	7.33333
18	4	4	4	2	3	4	2	4	3	2	4	4	4	3	4	4	4	4	4	4	4	4	5	3	4	4	3	4	4	4	4	4	4	4	4	3	4	5	4	4	3.16667	4	3.66667	4	7.16667	7.66667
19	4	4	4	3	4	4	4	4	4	2	4	4	4	4	4	4	4	4	4	4	4	4	4	3	4	4	4	4	4	4	4	4	4	4	4	4	4	4	4	4	3.83333	4	3.83333	4	7.83333	7.83333
20	4	4	4	3	4	4	4	4	4	2	4	4	4	4	4	4	4	4	4	4	5	5	4	4	5	5	5	4	4	5	5	5	5	5	5	4	4	4	5	4	3.83333	4	4.66667	5	7.83333	9.66667
21	3	3	3	2	3	3	4	2	3	3	5	5	4	3	5	4	5	4	4	5	3	4	3	2	3	3	4	3	3	5	5	4	5	5	5	5	5	5	5	5	2.83333	4.75	3.16667	4.75	7.58333	7.91667
22	2	2	3	2	2	2	1	1	2	4	2	2	2	2	2	2	2	2	2	2	2	2	4	1	2	2	2	4	4	2	4	3	2	4	4	2	4	4	4	4	1.66667	2	2.16667	3.25	3.66667	5.41667
23	3	3	3	3	1	1	1	4	3	5	4	4	4	4	4	3	3	4	4	3	4	4	3	2	2	2	2	2	4	4	4	4	4	4	4	4	4	4	4	4	2.16667	4	2.33333	4	6.16667	6.33333
24	3	4	4	3	4	4	4	4	4	1	4	4	4	4	4	4	4	4	4	4	3	4	4	3	3	4	3	4	3	4	4	4	4	4	4	3	3	4	4	3	3.83333	4	3.5	4	7.83333	7.5
25	4	3	5	2	3	4	4	3	4	3	5	5	5	5	5	5	5	5	5	5	4	4	5	4	4	5	5	5	5	5	5	5	5	5	5	4	4	5	5	5	3.16667	5	4.5	5	8.16667	9.5
26	4	4	4	2	2	3	2	2	3	4	3	4	3	4	4	2	3	4	4	3	4	3	4	3	3	3	3	4	4	4	4	3	3	3	4	3	4	4	4	3	2.5	3.5	3.16667	3.5	6	6.66667
27	4	4	4	2	2	2	2	2	3	3	3	3	4	3	4	4	4	4	3	4	3	4	4	3	4	4	3	4	3	4	4	4	4	4	4	4	4	4	4	3	2.33333	3.5	3.66667	4	5.83333	7.66667
28	4	4	4	2	3	4	2	4	4	3	5	4	4	4	4	5	5	5	4	4	4	4	4	4	4	4	4	4	4	4	4	5	5	5	5	4	4	5	5	5	3.16667	4.25	4	4.75	7.41667	8.75
29	3	3	3	3	3	3	3	3	3	3	3	3	3	3	3	3	3	3	3	3	3	3	4	3	4	4	4	3	3	3	3	3	3	3	3	3	3	3	3	3	3	3	3.5	3	6	6.5
30	4	5	5	3	5	5	5	5	5	2	5	5	5	5	5	5	5	5	5	4	4	4	5	1	4	4	3	2	5	4	4	5	5	4	5	2	5	5	5	4	4.66667	5	3	4.75	9.66667	7.75
31	4	4	4	4	4	5	5	4	5	1	5	4	4	4	4	3	3	3	3	3	4	4	4	3	3	4	4	4	4	4	4	4	3	4	4	3	3	5	4	4	4.33333	4.25	3.66667	3.75	8.58333	7.41667
32	3	3	3	3	3	3	3	3	4	2	4	4	4	4	4	4	4	4	4	4	4	4	4	3	4	4	2	4	5	5	5	5	5	5	5	5	3	5	5	5	3	4	3.5	5	7	8.5
33	4	4	5	5	5	5	5	5	4	1	4	5	4	5	5	3	4	5	5	5	4	4	5	5	4	5	5	4	5	5	4	5	5	5	5	4	5	5	4	5	4.83333	4.5	4.5	4.75	9.33333	9.25
34	3	4	4	3	4	4	4	3	4	2	4	4	4	4	4	3	3	4	3	4	4	4	5	3	5	5	5	4	5	5	5	5	4	4	5	4	5	5	5	5	3.66667	4	4.33333	4.75	7.66667	9.08333
35	3	3	4	3	4	4	4	3	4	2	4	4	4	4	4	3	4	4	3	3	4	4	5	3	4	4	4	4	5	5	5	5	5	4	5	3	4	5	4	4	3.5	4	3.83333	5	7.5	8.83333
36	3	4	4	3	4	4	3	3	3	3	3	3	3	3	3	3	3	3	3	4	5	5	5	3	4	4	4	4	4	4	4	4	4	4	4	4	4	4	4	4	3.5	3	4	4	6.5	8
37	4	4	4	4	4	4	4	4	4	2	4	4	4	4	4	4	4	4	4	4	4	4	4	4	4	4	4	4	4	4	4	4	4	4	4	4	4	4	4	4	4	4	4	4	8	8
38	4	3	4	1	4	4	2	2	3	3	3	5	5	5	5	3	3	5	3	4	3	3	4	3	3	4	3	4	3	5	5	5	5	5	5	5	5	5	4	4	2.66667	4.5	3.33333	5	7.16667	8.33333
39	4	4	4	4	4	4	4	4	4	1	5	4	4	4	5	4	4	5	4	5	4	4	5	4	5	5	5	4	5	4	5	5	4	5	5	5	5	5	5	5	4	4.5	4.5	4.75	8.5	9.25
40	4	4	4	4	4	4	4	4	4	2	4	4	4	4	4	4	4	4	4	4	3	3	3	3	3	3	3	3	3	3	3	3	3	3	3	3	3	3	3	3	4	4	3	3	8	6
41	3	4	4	3	4	3	4	4	4	2	4	4	4	4	4	4	4	4	4	4	5	5	5	5	5	5	5	5	5	5	5	5	5	5	5	5	5	5	5	5	3.66667	4	5	5	7.66667	10
42	4	4	5	4	5	5	5	4	5	2	5	5	5	4	5	4	4	5	4	5	5	5	5	5	5	5	5	5	5	5	5	5	4	4	4	4	4	5	4	5	4.5	5	5	4.5	9.5	9.5
43	5	5	5	4	5	5	4	4	5	1	5	4	5	5	4	4	4	5	5	4	5	4	5	4	5	5	5	3	5	5	4	4	4	5	5	3	5	5	4	4	4.5	4.5	4.33333	4.25	9	8.58333
44	3	3	4	3	3	3	3	3	4	1	4	4	4	4	4	3	4	4	4	4	4	4	5	4	5	5	4	5	5	5	4	5	4	5	5	4	4	5	4	5	3	4	4.5	4.5	7	9
45	1	1	4	1	1	2	2	2	2	5	2	4	4	4	4	2	2	4	2	4	2	2	4	2	2	4	2	2	2	4	4	4	4	4	4	3	3	4	4	4	1.5	3.5	2.33333	4	5	6.33333
46	4	4	4	4	4	4	4	4	4	2	4	4	4	4	4	4	4	4	4	4	4	5	5	4	5	5	5	4	5	4	5	5	5	5	5	5	5	5	4	5	4	4	4.66667	5	8	9.66667
47	4	3	4	3	3	4	3	3	4	2	4	4	4	3	3	3	4	4	4	4	3	3	4	3	4	3	3	3	4	4	4	4	3	4	4	3	3	4	3	4	3.16667	3.75	3.16667	3.75	6.91667	6.91667
48	4	4	4	3	3	4	4	4	4	2	4	4	3	4	4	4	4	4	4	4	4	4	4	4	4	4	4	4	4	4	4	4	4	4	4	4	4	4	4	4	3.66667	3.75	4	4	7.41667	8
49	3	3	4	3	4	4	3	4	4	2	4	4	4	4	4	4	3	3	3	3	2	4	4	2	4	4	2	4	4	4	4	4	4	4	4	4	4	4	4	2	3.5	4	3.33333	4	7.5	7.33333
50	2	4	4	4	2	4	2	2	4	2	4	4	4	4	4	4	4	4	2	1	4	4	4	3	4	4	4	4	3	4	4	4	3	4	4	4	3	4	4	3	3	4	3.83333	3.75	7	7.58333
51	4	3	4	2	4	4	4	3	3	3	4	4	4	4	4	3	4	4	4	3	4	3	4	2	4	4	2	3	4	4	4	4	4	4	4	4	3	4	3	4	3.33333	4	3	4	7.33333	7
52	4	4	4	4	4	4	4	4	5	1	4	4	4	4	4	4	4	4	4	4	5	5	5	5	5	5	5	5	5	5	5	5	5	5	5	5	5	5	5	5	4	4	5	5	8	10
53	5	5	5	3	5	5	5	5	5	1	5	5	5	5	5	3	5	5	5	3	5	5	5	4	5	5	5	5	5	5	5	5	5	5	5	4	5	5	5	4	4.66667	5	4.83333	5	9.66667	9.83333
54	5	4	5	4	5	5	4	4	5	1	5	5	2	2	4	3	4	5	3	2	4	4	4	3	4	4	4	3	4	5	5	5	4	4	5	4	4	5	4	2	4.33333	4	3.66667	4.75	8.33333	8.41667
55	3	3	3	3	4	4	4	4	4	2	5	5	4	4	4	4	4	4	4	4	3	4	5	3	3	4	2	4	4	4	4	5	5	5	5	5	4	5	4	5	3.66667	4.5	3.33333	4.75	8.16667	8.08333
56	4	4	4	4	4	5	5	5	5	1	5	5	5	5	5	5	5	5	5	5	4	4	4	4	4	4	5	5	4	4	4	4	4	4	4	4	4	4	4	4	4.5	5	4.33333	4	9.5	8.33333
57	4	3	4	2	2	4	2	2	4	2	4	4	4	5	3	3	4	4	4	5	3	2	2	4	4	4	2	3	4	4	5	5	5	5	5	3	2	4	4	5	2.5	3.75	3.16667	5	6.25	8.16667
58	3	4	4	2	2	2	2	2	2	4	2	2	4	4	4	4	4	4	4	4	2	2	3	2	3	3	2	3	2	4	4	4	3	4	3	3	3	4	4	4	2.33333	3	2.5	3.5	5.33333	6
59	5	5	5	4	5	5	4	4	5	3	5	5	5	5	4	4	4	4	4	4	5	5	5	5	5	5	5	5	5	5	5	5	5	5	5	4	5	5	5	5	4.5	4.75	5	5	9.25	10
60	1	3	4	1	1	1	1	3	3	4	4	4	2	2	2	1	1	3	3	4	2	2	4	2	3	2	2	4	2	4	4	4	2	2	3	1	4	4	3	4	1.66667	3	2.5	3.25	4.66667	5.75
61	4	3	4	3	4	4	4	3	4	2	4	4	4	4	4	4	4	4	4	4	4	4	4	3	4	4	4	4	4	4	4	3	4	4	5	4	4	4	3	4	3.5	4	3.83333	4	7.5	7.83333
